# Supplementary material for: Applying convolutional neural networks to speed up environmental DNA annotation in a highly diverse ecosystem
Source: Sci Rep. 2022 Jun 17;12:10247. doi: 10.1038/s41598-022-13412-w (PMC9205931; doi:10.1038/s41598-022-13412-w)
Supplement: Supplementary file 2 — Supplementary Information 2. [file 41598_2022_13412_MOESM2_ESM.zip]

Archive with 14 entries (13 files):
- code/
- code/apply_raw_nn.py
- code/conv_nn.py
- code/exploration.py
- code/exploration_full_clean.py
- code/exploration_full_reference.py
- code/input_tables.py
- code/prep_sequences.cpp
- code/utils.py
- code/validation.py
- code/apply_clean_nn.py
- Dockerfile.tf_gpu
- LICENSE
- readme
