# Supplementary material for: Applying convolutional neural networks to speed up environmental DNA annotation in a highly diverse ecosystem
Source: Sci Rep. 2022 Jun 17;12:10247. doi: 10.1038/s41598-022-13412-w (PMC9205931; doi:10.1038/s41598-022-13412-w)
Supplement: Supplementary file 2 — Supplementary Information 2. [file 41598_2022_13412_MOESM2_ESM.zip › code/apply_raw_nn.py]

# (c) 2022 ETH Zürich, Switzerland
# License: AGPLv3

import sys, os, fnmatch
import conv_nn

import numpy as np
import pandas as pd

import time

def find(pattern, path):
    result = []
    for file in os.listdir(path):
        if fnmatch.fnmatch(file, pattern):
            result.append(os.path.join(path, file))
    return result


def predict(conv, sequences):
    max_len = 150
    num_seq = len(sequences)

    test_data = np.zeros((num_seq, max_len, 4), dtype=np.single)
    # cpp call, modifies batch_data in place
    conv_nn.prep_sequences.seq_to_conv(test_data, sequences)
    # test_data = test_data.reshape(num_seq, max_len, 4, 1)

    predictions = conv.model.predict(test_data)

    results = [-1]*num_seq
    for i in range(num_seq):
        if np.max(predictions[i]) > threshold:
            results[i] = np.argmax(predictions[i])

    return results


def update_results(conv, sequences, assigned_tags, assigned_results):
    predictions = predict(conv, sequences)
    for pr, tag in zip(predictions, assigned_tags):
        if pr >= 0:
            assigned_results[pr, tag] += 1

start = time.time()

# print(sys.argv)
# ['filter_split.py', './2017/MB0317K']
path = sys.argv[1]

if len(sys.argv) >= 3:
    threshold = float(sys.argv[2])
else:
    threshold = 0.9

print("hello")

if len(sys.argv) >= 4:
    prefix = sys.argv[3]
else:
    prefix = ''

conv = conv_nn.Conv_nn(load_path = 'models/prod_raw_1_4_7_2_384')

file_filters = find('MB*.txt', path)[0]
R1_file = find('*_R1.fastq', path)[0]

print("file: ", file_filters)
print("R1: ", R1_file)

filters = {}
filter_index = {}
tags = {}
i = 0
with open(file_filters, 'r') as f_filters:
    lines = f_filters.readlines()
    for line in lines[1:]:
        sp = line.split('\t')
        # fi = sp[1].split('_')[0]
        fi = sp[1]
        if not fi in filters:
            filters[fi] = i
            filter_index[i] = fi
            i += 1
        tag = sp[2].split(':')
        tags[tag[0]] = filters[fi]
        tags[tag[1]] = filters[fi]
    
# filters: dict filter name to index
# filter_index: index to filter name
# tags: tag sequence to filter index

assigned_results = np.zeros((conv.out_sizes[0], len(filters)))

sequences = []
assigned_tags = []
num_total = 0
num_recognized = 0
with open(R1_file) as f_in:
    for line, seq in enumerate(f_in.readlines()):
        if line % 4 != 1:
            continue
        num_total += 1
        for i in range(0, 5):
            sample = tags.get(seq[i:i + 8].lower(), None)
            if sample:
                num_recognized += 1
                sequences.append(seq.lower())
                assigned_tags.append(sample)
                break
        
        if len(sequences) >= 10000:
            update_results(conv, sequences, assigned_tags, assigned_results)
            sequences = []
            assigned_tags = []
    if len(sequences):
        update_results(conv, sequences, assigned_tags, assigned_results)


species = pd.read_csv("data/v3_species.csv", sep=';')
sp_index = dict(zip(species['species_cat'], species['species']))

print(assigned_results.shape)
results = pd.DataFrame(assigned_results)
print(results.shape)
results.columns = [filter_index[i] for i in range(len(filter_index))]
results = results.transpose()
results.columns = [ sp_index[i] for i in range(conv.out_sizes[0])]
results = results.transpose()
results = results.astype(int)

out_file = file_filters.replace('.txt', prefix + '.csv')
results.to_csv(out_file, sep = ';')
stat_file = file_filters.replace('.txt', prefix + '.out')
print('time: %3.5f, total: %d, tagged: %d' % ( (time.time() - start)/60, num_total, num_recognized), file = open(stat_file, 'w'))
