# Supplementary material for: Applying convolutional neural networks to speed up environmental DNA annotation in a highly diverse ecosystem
Source: Sci Rep. 2022 Jun 17;12:10247. doi: 10.1038/s41598-022-13412-w (PMC9205931; doi:10.1038/s41598-022-13412-w)
Supplement: Supplementary file 2 — Supplementary Information 2. [file 41598_2022_13412_MOESM2_ESM.zip › code/conv_nn.py]

# (c) 2022 ETH Zürich, Switzerland
# License: AGPLv3

import tensorflow as tf
from tensorflow import keras
from tensorflow.keras.utils import to_categorical
from tensorflow.keras.layers import Input, Flatten, Dense, DepthwiseConv2D, SeparableConv2D, Conv2D
from tensorflow.keras.layers import Dropout, Softmax, LeakyReLU
from tensorflow.keras.models import Model

from array import array
import numpy as np
import pandas as pd

import utils
from functools import partial
from random import choices

import cppimport
prep_sequences = cppimport.imp("prep_sequences")


class Conv_nn:
    def __init__(self,
                 input_length=None,
                 conv_extends=None,
                 dense_counts=None,
                 dropout_rate = 0.2,
                 learning_rate = 0.0005,
                 load_path=None):

        output_sizes = []

        if load_path:
            self._load_from_file(load_path)
        elif None not in [input_length,
                          conv_extends,
                          dense_counts]:
            # create new model
            self._create_model(input_length,
                               conv_extends,
                               dense_counts,
                               dropout_rate,
                               learning_rate)
        else:
            # missing argument
            print("missing arguments")


    def _load_from_file(self, path):
        self.path = path
        self.model = keras.models.load_model(path)
        self.out_sizes = []
        for layer in self.model.outputs:
            self.out_sizes.append(layer.shape[1])


    def save_model(self, path):
        self.model.save(path)


    def _create_model(self, input, conv, dense, dropout, learning_rate):
        self.out_sizes = []
        input_layer = Input(shape=(input, 4, 1))
        prev_layer = input_layer

        # conv layers
        for c in conv:
            # tuple(numFilters, Filter extend)
            prev_layer = SeparableConv2D(c[0], (c[1],4), activation=LeakyReLU(), padding='same' )(prev_layer)
            # prev_layer = DepthwiseConv2D([c,4], depth_multiplier=5, activation=LeakyReLU(), padding='same' )(prev_layer)
            #prev_layer = Conv2D(4, (c,4), activation=LeakyReLU(), padding='same' )(prev_layer)
            prev_layer = Dropout(dropout)(prev_layer)

        # flatten input or conv
        prev_layer = Flatten()(prev_layer)

        # dense layers
        output_layers = []

        if isinstance(dense[0], int):
            # single list for single output path
            dense = [dense]

        for path in dense:
            for size in path[:-1]:
                prev_layer = Dense(size, activation=LeakyReLU())(prev_layer)
                prev_layer = Dropout(dropout)(prev_layer)
            prev_layer = Dense(path[-1], activation=Softmax())(prev_layer)
            output_layers.append(prev_layer)
            self.out_sizes.append(path[-1])

        self.model = Model(input_layer, output_layers)
        adam = keras.optimizers.Adam(lr = learning_rate)
        self.model.compile(optimizer=adam, loss='sparse_categorical_crossentropy', metrics=[tf.keras.metrics.SparseCategoricalAccuracy()])


    def _generator(self, 
                   batch_size, 
                   data, 
                   labels, 
                   max_insertions = 0,
                   max_deletions = 0,
                   noise = 0):
        i = 0
        index = np.array(range(0,len(data)))
        np.random.shuffle(index)

        max_size = self.model.input_shape[1]
        # output_nclasses = self.out_sizes
        while True:
            if (i+1)*batch_size >= len(index):
                np.random.shuffle(index)
                i = 0
            
            selection = index[i:i+batch_size]
            batch_labels = [ x[selection] for x in labels]

            mutations = [utils.indel_mut(x, max_insertions, max_deletions, noise) for x in data[selection]]

            batch_data = np.zeros((batch_size, max_size, 4), dtype=np.single)
            # cpp call, modifies batch_data in place
            prep_sequences.seq_to_conv(batch_data, mutations)

            batch_data = batch_data.reshape(batch_size, max_size, 4, 1)

            i = i + 1
            if len(labels)==1:
                yield batch_data, batch_labels[0]
            else:
                yield batch_data, tuple(batch_labels)


    def dataset_generator(self, 
                          data, 
                          batch_size,
                          input_column, 
                          label_columns,
                          max_insertions = 0,
                          max_deletions = 0,
                          noise = 0):
        if not isinstance(label_columns, list):
            label_columns = [label_columns]
        labels = [(lambda x: data[x].to_numpy())(x) for x in label_columns]
        data = data[input_column].to_numpy()

        max_size = self.model.input_shape[1]
        output_nclasses = self.out_sizes

        gen = partial(self._generator, batch_size, data, labels, max_insertions, max_deletions, noise)
        
        return gen
