# Supplementary material for: Applying convolutional neural networks to speed up environmental DNA annotation in a highly diverse ecosystem
Source: Sci Rep. 2022 Jun 17;12:10247. doi: 10.1038/s41598-022-13412-w (PMC9205931; doi:10.1038/s41598-022-13412-w)
Supplement: Supplementary file 2 — Supplementary Information 2. [file 41598_2022_13412_MOESM2_ESM.zip › code/exploration_full_clean.py]

# (c) 2022 ETH Zürich, Switzerland
# License: AGPLv3

import conv_nn
import pandas as pd
import numpy as np
import tensorflow as tf
from math import floor
import random
import time
import pprint

import utils

random.seed(1327)

# read the training data
file = "data/v3_combined_reference_sequences.csv"
data = pd.read_csv(file, sep=';')

# remove all species with count <= 1
# data = data[data.groupby(data['species'])['species'].transform('count') >= 2]

# select desired labels and seq
# select label_cat for sparse indeces. -> labels must be numeric for tensorflow
# data = data[['species', 'species_cat','genus', 'genus_cat', 'family', 'family_cat', 'seq']]
data = data[['species', 'species_cat', 'seq']]


# add primers and tag placeholders
# data = utils.tag_and_primer(data, 'seq', 'n'*10,
#                      'acaccgcccgtcactct',
#                      'cttccggtacacttaccatg')


# training setup
max_insertions = 2
max_deletions = 2
noise = 0.05
batch_size = 512

# early abort callback to stop trainig when no more progress is made
early_abort = tf.keras.callbacks.EarlyStopping(monitor="loss",
                                               min_delta=0.005,
                                               patience=10,
                                               verbose=0,
                                               mode="auto"
                                               )

histories = []
results = []
training_times = []
models = []
# cov layers
for i in [1]:
    # num filters
    for j in [4]:
        # conv extends
        for k in [7]:
            # dense layers
            for l in [2]:
                # dense size
                for m in [384]*25:
                    # split data
                    # this needs to be verified:
                    # do we use all sequences for both training and verification and claim that 
                    # because we mutate them at every trainig step they are technically not the same as the ones in the testing?
                    # train = data.copy()
                    # test = data.copy() 
                    start = time.time()
                    # train, test = utils.split(data, 'species')
                    train = data.copy()
                    test = data.copy()

                    # add reverse complement to data
                    # train = utils.add_reverse_complement(train)
                    # test = utils.add_reverse_complement(test)

                    # oversample training data
                    train = utils.oversample(train)

                    #illumina reads are 150bp
                    max_length = 105
                    num_training_samples = len(train)

                    num_species = max(data['species_cat']) + 1
                    # num_genus = max(data['genus_cat']) + 1
                    # num_family = max(data['family_cat']) + 1

                    test_data = np.zeros((len(test), max_length, 4), dtype=np.single)
                    # cpp call, modifies batch_data in place
                    conv_nn.prep_sequences.seq_to_conv(test_data, test['seq'].to_numpy())

                    conv = conv_nn.Conv_nn(input_length=max_length,
                                           conv_extends=[(j, k)]*i,
                                           # dense_counts=[[*([m]*l), num_species], [*([m]*l), num_genus], [*([m]*l), num_family]], 
                                           dense_counts=[*([m]*l), num_species], 
                                           )
                    model = conv.model
                    # dataset = conv.dataset_generator(train, batch_size, 'seq', ['species_cat', 'genus_cat', 'family_cat'] , max_insertions, max_deletions, noise)
                    dataset = conv.dataset_generator(train, batch_size, 'seq', 'species_cat' , max_insertions, max_deletions, noise)
                    # tf_dataset = tf.data.Dataset.from_generator(dataset, output_types = (tf.float32, (tf.float32, tf.float32, tf.float32)))
                    tf_dataset = tf.data.Dataset.from_generator(dataset, output_types = (tf.float32, tf.float32))
                    history = model.fit(tf_dataset, steps_per_epoch=10*floor(len(train)/batch_size), epochs=10000, callbacks=[early_abort])
                    histories.append(history)
                    test_prediction = model.predict(test_data)
                    # errors = utils.multilabel_err_count(test[['species_cat', 'genus_cat', 'family_cat']].to_numpy(), test_prediction)
                    errors = utils.simple_err_count(test[['species_cat']].to_numpy(), test_prediction)
                    print(errors[0:2])
                    end = time.time()
                    results.append( ( (i,j,k,l,m), errors, end - start ) )
                    models.append(conv)

suffix = 'clean_exp'

with open('validation/crossvalidation_clean/histories_' + suffix + '.txt', 'w') as f_out:
    pprint.pprint([i.history for i in histories], stream = f_out)

with open('validation/crossvalidation_clean/results_' + suffix + '.txt', 'w') as f_out:
    pprint.pprint(results, stream = f_out)
