# Supplementary material for: Applying convolutional neural networks to speed up environmental DNA annotation in a highly diverse ecosystem
Source: Sci Rep. 2022 Jun 17;12:10247. doi: 10.1038/s41598-022-13412-w (PMC9205931; doi:10.1038/s41598-022-13412-w)
Supplement: Supplementary file 2 — Supplementary Information 2. [file 41598_2022_13412_MOESM2_ESM.zip › code/input_tables.py]

# (c) 2022 ETH Zürich, Switzerland
# License: AGPLv3

import pandas as pd

def read_fasta(input_file):
    entries = []
    last_entry = []
    with open(input_file, 'r') as f:
        lines = f.readlines()
    for line in lines:
        line = line.strip()
        if line.startswith('>'):
            last_entry = [line[1:], '']
            entries.append(last_entry)
        else:
            last_entry[1] += line.lower()
    dicts = []
    for entry in entries:
        new_entry = {}
        new_entry['seq'] = entry[1]
        split = entry[0].strip().split('_', 4)
        new_entry['species'] = split[-2] + ' ' + split[-1].replace('_', ' ')
        new_entry['genus'] = split[-2]
        new_entry['family'] = split[-3]
        new_entry['order'] = split[-4]
        dicts.append(new_entry)
    return pd.DataFrame(dicts)


def enumerate_labels(df, categories, path = '.', write_to_file = True):
    if not isinstance(categories, list):
        #single column:
        categories = [categories]
    for category in categories:
        labels = list(set(df[category]))
        labels.sort()
        index = dict((j,i) for i,j in enumerate(labels))
        new_category = category + '_cat'
        df[new_category] = df[category].map(index)
        if write_to_file:
            to_write = df[[category, new_category]].drop_duplicates()
            to_write.to_csv(path + category + '.csv', sep = ';', index = False)
    return df


BdR = pd.read_csv('data/BdR_Guyane.txt', sep='\t')
BdR.drop('code', 1, inplace=True)
BdR['seq'] = BdR['seq'].str.lower()

teleo = read_fasta('data/Teleo01_Guyana_v3.fasta')
# data = read_fasta("data/BDR_Guyane_v4_Tele01.fst")

# data = pd.concat([BdR, teleo])
data.drop_duplicates(inplace=True, ignore_index=True)

enumerate_labels(data, ['order', 'family', 'genus', 'species'], 'data/v3_')

data.to_csv('data/v3_combined_reference_sequences.csv', sep=';', index = False)
