# Supplementary material for: Applying convolutional neural networks to speed up environmental DNA annotation in a highly diverse ecosystem
Source: Sci Rep. 2022 Jun 17;12:10247. doi: 10.1038/s41598-022-13412-w (PMC9205931; doi:10.1038/s41598-022-13412-w)
Supplement: Supplementary file 2 — Supplementary Information 2. [file 41598_2022_13412_MOESM2_ESM.zip › code/prep_sequences.cpp]

// (c) 2022 ETH Zürich, Switzerland
// License: AGPLv3

#include <pybind11/pybind11.h>
#include <pybind11/stl.h>
#include <pybind11/numpy.h>
#include <iostream>
#include <string>
#include <list>
#include <algorithm>

namespace py = pybind11;


void seq_to_kmer(py::array_t<float> mat, 
                 std::vector<std::string> sequences, 
                 std::unordered_map<std::string, int> kmer_index,
                 int kmer) {
    int num_seq = sequences.size();

    auto np_mat = mat.mutable_unchecked<2>();
    int i = 0;
    for (auto seq : sequences){
        int len = seq.length() - kmer;
        for (int j = 0; j <= len; ++j){
            std::string key = seq.substr(j, kmer);
            std::unordered_map<std::string, int>::const_iterator got = kmer_index.find(key);
            if (got != kmer_index.end()) {
                np_mat(i, got->second) += 1.0;
            }
        }
        ++i;
    }
}


void seq_to_conv(py::array_t<float> mat, std::vector<std::string> sequences){
    // mat must be shaped len(sequences), max_length_network, 4
    int num_seq = sequences.size();
    size_t max_length = mat.shape(1);
    auto npa = mat.mutable_unchecked<3>();
    int i = 0;
    for (auto seq : sequences){
        size_t maxit = std::min(max_length, seq.length());
        for (size_t k = 0; k < maxit; k++){
            // encoding is acgt for 0123
            switch(seq.at(k)) {
                case 'a':
                    npa(i,k,0) = 1.0; npa(i,k,1) = 0.0; npa(i,k,2) = 0.0; npa(i,k,3) = 0.0;
                    break;
                case 'c':
                    npa(i,k,0) = 0.0; npa(i,k,1) = 1.0; npa(i,k,2) = 0.0; npa(i,k,3) = 0.0;
                    break;
                case 'g':
                    npa(i,k,0) = 0.0; npa(i,k,1) = 0.0; npa(i,k,2) = 1.0; npa(i,k,3) = 0.0;
                    break;
                case 't':
                case 'u':
                    npa(i,k,0) = 0.0; npa(i,k,1) = 0.0; npa(i,k,2) = 0.0; npa(i,k,3) = 1.0;
                    break;
                case 'r':
                    npa(i,k,0) = 0.5; npa(i,k,1) = 0.0; npa(i,k,2) = 0.5; npa(i,k,3) = 0.0;
                    break;
                case 'y':
                    npa(i,k,0) = 0.0; npa(i,k,1) = 0.5; npa(i,k,2) = 0.0; npa(i,k,3) = 0.5;
                    break;
                case 'k':
                    npa(i,k,0) = 0.0; npa(i,k,1) = 0.0; npa(i,k,2) = 0.5; npa(i,k,3) = 0.5;
                    break;
                case 'm':
                    npa(i,k,0) = 0.5; npa(i,k,1) = 0.5; npa(i,k,2) = 0.0; npa(i,k,3) = 0.0;
                    break;
                case 's':
                    npa(i,k,0) = 0.0; npa(i,k,1) = 0.5; npa(i,k,2) = 0.5; npa(i,k,3) = 0.0;
                    break;
                case 'w':
                    npa(i,k,0) = 0.5; npa(i,k,1) = 0.0; npa(i,k,2) = 0.0; npa(i,k,3) = 0.5;
                    break;
                case 'b':
                    npa(i,k,0) = 0.0; npa(i,k,1) = 1.0/3; npa(i,k,2) = 1.0/3; npa(i,k,3) = 1.0/3;
                    break;
                case 'd':
                    npa(i,k,0) = 1.0/3; npa(i,k,1) = 0.0; npa(i,k,2) = 1.0/3; npa(i,k,3) = 1.0/3;
                    break;
                case 'h':
                    npa(i,k,0) = 1.0/3; npa(i,k,1) = 1.0/3; npa(i,k,2) = 0.0; npa(i,k,3) = 1.0/3;
                    break;
                case 'v':
                    npa(i,k,0) = 1.0/3; npa(i,k,1) = 1.0/3; npa(i,k,2) = 1.0/3; npa(i,k,3) = 0.0;
                    break;
                case 'n':
                    npa(i,k,0) = 0.25; npa(i,k,1) = 0.25; npa(i,k,2) = 0.25; npa(i,k,3) = 0.25;
                    break;
                default:
                    npa(i,k,0) = 0.0; npa(i,k,1) = 0.0; npa(i,k,2) = 0.0; npa(i,k,3) = 0.0;
                    //break;
            }
        }
        ++i;
    }
}
//, py::arg().noconvert());

PYBIND11_MODULE(prep_sequences, m) {
    m.def("seq_to_kmer", &seq_to_kmer);
    m.def("seq_to_conv", &seq_to_conv);
}
/*
<%
setup_pybind11(cfg)
%>
*/
