# Supplementary material for: Applying convolutional neural networks to speed up environmental DNA annotation in a highly diverse ecosystem
Source: Sci Rep. 2022 Jun 17;12:10247. doi: 10.1038/s41598-022-13412-w (PMC9205931; doi:10.1038/s41598-022-13412-w)
Supplement: Supplementary file 2 — Supplementary Information 2. [file 41598_2022_13412_MOESM2_ESM.zip › code/utils.py]

# (c) 2022 ETH Zürich, Switzerland
# License: AGPLv3

import numpy as np
import pandas as pd
import random
from collections import defaultdict


# IUPAC ambiguity codes
comp = {'a':'t', 't':'a', 'c':'g', 'g':'c', 
        'r':'y', 'y':'r', 'k':'m', 'm':'k', 
        'b':'v', 'd':'h', 'h':'d', 'v':'b',
        's':'w', 'w':'s', 'n':'n', 'z':'z'}

iupac = {'a':'cgt', 'c':'agt', 'g':'act', 't':'acg'}
iupac = defaultdict(lambda: 'acgt', iupac)

# apply insertions, deletions, and mutations to sequences
def indel_mut(seq, max_ins, max_dels, mut_rate):
    insertions = random.randint(0,2)
    for i in range(insertions):
        pos = random.sample(range(len(seq) + 1), 1)[0]
        seq = seq[0:pos] + random.sample(['acgt'], 1)[0] + seq[pos:]
    
    deletions = random.randint(0,2)
    for i in range(deletions):
        pos = random.sample(range(len(seq) + 1), 1)[0]
        seq = seq[0:pos] + seq[pos+1:]
    
    mutations = np.random.random(len(seq))
    for i,c in enumerate(seq):
        if mutations[i] < mut_rate:
            seq = seq[0:i] + random.sample(iupac[c], 1)[0] + seq[i+1:]

    return seq


def oversample(data):
    value_counts = data['species'].value_counts()
    seq_counts = value_counts.to_dict()
    max_count = max(value_counts)
    new_ind = []

    for val in seq_counts.keys():
        ind = [i for i, j in enumerate(data['species']) if j == val]
        new_ind.extend(ind)
        k = round(max_count - seq_counts[val])
        new_ind.extend(random.choices(ind, k=k))

    oversample = data.iloc[new_ind]
    return oversample


def add_reverse_complement(data):
    data_rev = data.copy()
    data_rev['seq'] = data_rev['seq'].apply(lambda x: ''.join(map(lambda y: comp[y], x[::-1]))) 
    new_data = pd.concat([data, data_rev])
    return new_data


def tag_and_primer(data, column, tag='', forward_primer='', reverse_primer='' ):
    rev_tag = tag[::-1]
    rev_reverse_primer = ''.join(map(lambda y: comp[y], reverse_primer[::-1]))
    data[column] = data[column].apply(lambda x: tag + forward_primer + x + rev_reverse_primer + rev_tag)
    return data


def split(data, column, ratio = 0.3):
    to_keep = []
    to_hold = []
    counts = data[column].value_counts()
    for t in counts.iteritems():
        taxa_list = data[data[column]==t[0]][column].index.to_list()
        random.shuffle(taxa_list)
        split = max(1, round(t[1]*ratio))
        to_hold.extend(taxa_list[:split])
        to_keep.extend(taxa_list[split:])
    to_keep = data.loc[to_keep]
    to_hold = data.loc[to_hold]
    return to_keep, to_hold
    

def simple_err_count(labels, pred, thres = 0):
    err = 0
    unid = 0
    overlap = 0
    error_list = []
    for i in range(0, len(pred)):
        same = False
        if np.max(pred[i]) < 0.9:
            unid += 1
            same = True
            #print(str(labels[i]) + ' unid ' + str(np.max(pred[i])))
        # print(s)
        if np.argmax(pred[i]) != labels[i]:
            err += 1
            if same:
                overlap += 1
            #print(str(labels[i]) + ' err: ' + str(np.max(pred[i])))
            #print(str(labels[i]) + ' : ' + str(np.argsort(-pred[i])[0:3]))
            error_list.append((np.argmax(pred[i]), *labels[i]))

    return err, unid, overlap, error_list

def multilabel_err_count(labels, pred):
    err = 0
    unid = 0
    overlap = 0
    genus = 0
    family = 0
    for i in range(0, pred[0].shape[0]):
        same = False
        if np.max(pred[0][i]) < 0.9:
            unid += 1
            same = True
        # print(s)
        if np.argmax(pred[0][i]) != labels[i][0]:
            print(np.max(pred[0][i]))
            err += 1
            if same:
                overlap += 1
        else:
            if np.argmax(pred[1][i]) != labels[i][1]:
                genus += 1
            if np.argmax(pred[2][i]) != labels[i][2]:
                family += 1
            
    return err, unid, overlap, genus, family
