# Supplementary material for: Applying convolutional neural networks to speed up environmental DNA annotation in a highly diverse ecosystem
Source: Sci Rep. 2022 Jun 17;12:10247. doi: 10.1038/s41598-022-13412-w (PMC9205931; doi:10.1038/s41598-022-13412-w)
Supplement: Supplementary file 2 — Supplementary Information 2. [file 41598_2022_13412_MOESM2_ESM.zip › code/validation.py]

# (c) 2022 ETH Zürich, Switzerland
# License: AGPLv3

import conv_nn

import pandas as pd
import numpy as np
import tensorflow as tf
import random
import time

import utils

random.seed(1327)

species = pd.read_csv("data/v3_species.csv", sep=';')
sp_index = dict(zip(species['species_cat'], species['species']))

# read the training data
file = "data/v3_combined_reference_sequences.csv"
data = pd.read_csv(file, sep=';')

data = data[['species', 'species_cat', 'seq']]
data.drop_duplicates(inplace = True)

data = utils.oversample(data)

# add primers and tag placeholders
data = utils.tag_and_primer(data, 'seq', 'n'*10,
                           'acaccgcccgtcactct',
                           'cttccggtacacttaccatg')

data = utils.add_reverse_complement(data)

# training setup
max_insertions = 2
max_deletions = 2
noise = 0.03
batch_size = 512

# early abort callback to stop trainig when no more progress is made
early_abort = tf.keras.callbacks.EarlyStopping(monitor="loss",
                                               min_delta=0.005,
                                               patience=10,
                                               verbose=0,
                                               mode="auto"
                                               )

# split data
# this needs to be verified:
# do we use all sequences for both training and verification and claim that 
# because we mutate them at every trainig step they are technically not the same as the ones in the testing?
# train = data.copy()
# test = data.copy() 
start = time.time()
# train, test = utils.split(data, 'species')

test = data.copy()
'''
train = data.copy()

# add reverse complement to data
train = utils.add_reverse_complement(train)
test = utils.add_reverse_complement(test)

# oversample training data
train = utils.oversample(train)

#illumina reads are 150bp
max_length = 150
num_training_samples = len(train)

num_species = max(data['species_cat']) + 1
# num_genus = max(data['genus_cat']) + 1
# num_family = max(data['family_cat']) + 1

test_data = np.zeros((len(test), 150, 4), dtype=np.single)
# cpp call, modifies batch_data in place
conv_nn.prep_sequences.seq_to_conv(test_data, test['seq'].to_numpy())

conv = conv_nn.Conv_nn(input_length=150,
                       conv_extends=[(4, 7)]*1,
                       dense_counts=[*([386]*2), num_species], 
                       )
model = conv.model
dataset = conv.dataset_generator(train, batch_size, 'seq', 'species_cat' , max_insertions, max_deletions, noise)
tf_dataset = tf.data.Dataset.from_generator(dataset, output_types = (tf.float32, tf.float32))
history = model.fit(tf_dataset, steps_per_epoch=10*floor(len(train)/batch_size), epochs=10000, callbacks=[early_abort])

conv.save_model("models/1_4_7_3_386")

test_prediction = model.predict(test_data)
print(len(test_prediction))
print(test_prediction[0].shape)
errors = utils.simple_err_count(test[['species_cat']].to_numpy(), test_prediction)
print(errors)
print((time.time - start)/60)

'''
conv = conv_nn.Conv_nn(load_path = "models/prod_raw_1_4_7_2_384")
model = conv.model

# zeored matrix species x species
errors = np.zeros((368, 368))
errors_thres = np.zeros((368, 368))

# new generator
dataset = conv.dataset_generator(data, len(test), 'seq', 'species_cat' , 1, 1, 0.02)()

indiv_results = {'pred': list(), 'prob': list(), 'true': list()}

for i in range(50):
    print(i, len(data))
    ver_data, ver_labels = next(dataset)
    t1 = time.time()
    predictions = model.predict(ver_data)
    print(time.time() - t1)
    for j in range(len(predictions)):
        indiv_results['pred'].append(sp_index[np.argmax(predictions[j])])
        indiv_results['prob'].append(np.max(predictions[j]))
        indiv_results['true'].append(sp_index[ver_labels[j]])
        errors[np.argmax(predictions[j]), ver_labels[j]] += 1
        if np.max(predictions[j]) > 0.9:
            errors_thres[np.argmax(predictions[j]), ver_labels[j]] += 1

ind = pd.DataFrame(indiv_results)
ind.to_csv('predicition_ind_results.csv', sep=';')

sorted_species = [sp_index[i] for i in range(len(sp_index))]

# np.savetxt('prediciton_matrix.csv', errors, delimiter = ';', fmt="%d")
errors = pd.DataFrame(errors, columns = sorted_species, index = sorted_species)
errors.to_csv('prediciton_matrix.csv', sep = ';')

#np.savetxt('prediciton_thres_matrix.csv', errors_thres, delimiter = ';', fmt="%d")
errors_thres = pd.DataFrame(errors_thres, columns = sorted_species, index = sorted_species)
errors_thres.to_csv('prediciton_thres_matrix.csv', sep = ';')


def fbeta_score(data, beta = 0.3):
    result = []
    for i in np.linspace(0, 1, 101):
        tp = sum((data['pred'] == data['true']).to_numpy() & (data['prob'] >= i).to_numpy())
        fp = sum((data['pred'] != data['true']).to_numpy() & (data['prob'] >= i).to_numpy())
        fn = sum((data['pred'] == data['true']).to_numpy() & (data['prob'] < i).to_numpy())
        precision = tp / (tp + fp)
        recall = tp / (tp + fn)
        fbeta = ((1 + beta**2) * precision * recall) / (beta**2 * precision + recall)
        result.append(fbeta)
        # append(tp)
    return result
