# Supplementary material for: Applying convolutional neural networks to speed up environmental DNA annotation in a highly diverse ecosystem
Source: Sci Rep. 2022 Jun 17;12:10247. doi: 10.1038/s41598-022-13412-w (PMC9205931; doi:10.1038/s41598-022-13412-w)
Supplement: Supplementary file 2 — Supplementary Information 2. [file 41598_2022_13412_MOESM2_ESM.zip › code/apply_clean_nn.py]

#(c) 2022 ETH Zürich, Switzerland
#License: AGPLv3

import sys, os, fnmatch
import pathlib
import conv_nn

import numpy as np
import pandas as pd

import time

def find(pattern, path):
    result = []
    for file in os.listdir(path):
        if fnmatch.fnmatch(file, pattern):
            result.append(os.path.join(path, file))
    return result


def predict(conv, sequences):
    max_len = 105
    num_seq = len(sequences)

    test_data = np.zeros((num_seq, max_len, 4), dtype=np.single)
    # cpp call, modifies batch_data in place
    conv_nn.prep_sequences.seq_to_conv(test_data, sequences)
    # test_data = test_data.reshape(num_seq, max_len, 4, 1)

    predictions = conv.model.predict(test_data)

    results = [-1]*num_seq
    for i in range(num_seq):
        if np.max(predictions[i]) > threshold:
            results[i] = np.argmax(predictions[i])

    return results


def update_results(conv, sequences, assigned_filters, assigned_results):
    predictions = predict(conv, sequences)
    for pr, filt in zip(predictions, assigned_filters):
        if pr >= 0:
            assigned_results[pr, filt] += 1


def main(file_filters, data_path, data_name, threshold, output_path):
    start = time.time()

    # print(sys.argv)
    # ['filter_split.py', './2017/MB0317K', '.../06_assign', 150409_SN1126_A_L001_GWM-633, threshold, output_path]

    conv = conv_nn.Conv_nn(load_path = 'models/prod_clean_1_4_7_2_384')

    output_name = os.path.splitext(os.path.basename(file_filters))[0]

    R1_file = str(next(pathlib.Path(data_path).rglob(data_name + '*.assigned.fastq')))

    print("file: ", file_filters)
    print("R1: ", R1_file)

    filters = {}
    filter_index = {}
    tags = {}
    i = 0
    with open(file_filters, 'r') as f_filters:
        lines = f_filters.readlines()
        for line in lines[1:]:
            sp = line.split('\t')
            # fi = sp[1].split('_')[0]
            fi = sp[1]
            if not fi in filters:
                filters[fi] = i
                filter_index[i] = fi
                i += 1
            tag = sp[2].split(':')
            tags[tag[0]] = filters[fi]
            tags[tag[1]] = filters[fi]
        
    # filters: dict filter name to index
    # filter_index: index to filter name
    # tags: tag sequence to filter index

    assigned_results = np.zeros((conv.out_sizes[0], len(filters)))

    sequences = []
    assigned_filters = []
    num_total = 0
    num_recognized = 0
    with open(R1_file) as f_in:
        current_seq = ''
        current_filter = ''
        for line, seq in enumerate(f_in.readlines()):
            if seq.startswith('>'):
                if current_seq:
                    sequences.append(current_seq)
                    assigned_filters.append(current_filter)
                    current_seq = ''
                # recover sample
                num_total += 1
                l1 = seq.strip().split(' ', 1)[1]
                l2 = l1.split(';')
                for i in l2:
                    if i:
                        l3 = i.split('=')
                        if 'sample' in l3[0]:
                            current_filter = filters.get(l3[1])
                            break
            else:
                current_seq += seq.lower()
            
            if len(sequences) >= 10000:
                update_results(conv, sequences, assigned_filters, assigned_results)
                sequences = []
                assigned_filters = []
        if current_seq:
            sequences.append(current_seq)
            assigned_filters.append(current_filter)
        if len(sequences):
            update_results(conv, sequences, assigned_filters, assigned_results)


    species = pd.read_csv("data/v3_species.csv", sep=';')
    sp_index = dict(zip(species['species_cat'], species['species']))

    print(assigned_results.shape)
    results = pd.DataFrame(assigned_results)
    print(results.shape)
    results.columns = [filter_index[i] for i in range(len(filter_index))]
    results = results.transpose()
    results.columns = [ sp_index[i] for i in range(conv.out_sizes[0])]
    results = results.transpose()
    results = results.astype(int)

    out_file = os.path.join(output_path, output_name + '.csv')
    results.to_csv(out_file, sep = ';')
    stat_file = os.path.join(output_path, output_name + '.out')
    print('time: %3.5f, total: %d, tagged: %d' % ( (time.time() - start)/60, num_total, num_recognized), file = open(stat_file, 'w'))


if __name__ == '__main__':
    files = [
    ('190521_SND393_B_L002_AOHX-9', '/tf/input/pipeline/tags/MB0419E.txt')
    ]
    data_path = '/tf/input/snakemake_rapidrun_obitools2/results/06_assign_marker_sample_to_sequence/guyane'
    threshold = 0.9
    output_path = '/tf/input/results/clean'
    for combo in files:
        main(combo[1], data_path, combo[0], threshold, output_path)
