# Supplementary material for: Applying convolutional neural networks to speed up environmental DNA annotation in a highly diverse ecosystem
Source: Sci Rep. 2022 Jun 17;12:10247. doi: 10.1038/s41598-022-13412-w (PMC9205931; doi:10.1038/s41598-022-13412-w)
Supplement: Supplementary file 2 — Supplementary Information 2. [file 41598_2022_13412_MOESM2_ESM.zip › Dockerfile.tf_gpu]

FROM tensorflow/tensorflow:2.3.0-gpu

RUN pip install Keras==2.4.3 pandas pybind11 scalene cppimport

RUN mkdir /tf/project
RUN chmod -R 777 /tf/project

WORKDIR /tf/project
