# Supplementary material for: Applying convolutional neural networks to speed up environmental DNA annotation in a highly diverse ecosystem
Source: Sci Rep. 2022 Jun 17;12:10247. doi: 10.1038/s41598-022-13412-w (PMC9205931; doi:10.1038/s41598-022-13412-w)
Supplement: Supplementary file 2 — Supplementary Information 2. [file 41598_2022_13412_MOESM2_ESM.zip › readme]

-----
Structure:
- code/
    code for network setup 
    training the neural networks
    exploration of network configurations

- Dockerfile.tf_gpu
    dockerfile to create a dockerimage based on tensorflow 2.3, including all used python libraries.
    when running the container the scripts and data can be volume mounted under /tf/project
    
-----

requirements and how-to:

- the reference sequences for training. Either in fasta format or already prepared as a csv table.
  For the .fasta file we assume the sequence descriptor to contain the taxonomic classification:
  >order_family_genus_species
  [ACGT]+
  or the .csv to contain a table with at least teh corresponding columns:
  seq; order; family; species   
  These reference sequences are prepared using the input_tables.py script. this script will output tables with the sequences, taxonomic labels, and an enumeration over those same labels. This enumeration will correspond to the out "neuron" of the CNN.
  
- training the neural networks is done using the exploration scripts. "exploration.py" contains the code to do trainig and validation split on species with mutliple sequences only (2 or more).  "exploration_full_clean.py" trains the networks using the cleaned reference sequences without tags, primers, or the reverse complement included. "exploration_full_reference.py" trains the netowrks on the fully augmented refernece database.

runnng any of those scripts will print some debug and evaluation results, and return a list of all trained networks and their performance metrics ("models" and "errors" respectively)

- "apply_raw_nn.py" predicts the labels on raw sequence. It takes a path argument where it expects a seq_R1.fastq file and a txt file containing the sample and tags assignemnts with the following header structure:
#exp    sample  tags    forward_primer  reverse_primer  extra_information

- "apply_clean_nn.py" predicts the labels on cleaned sequences. These sequences were cleaned using a snakemake pipeline using obitools which assigned each sequences to a filter, but did not yet split them into different files.

- "utils.py" contains various helper functions and definitions

- "conv_nn.py" and indicrectly "prep_sequences.cpp" contain the actual implementation of the nerual networks, including saving and restoring networks, as well as dataset generator functions.
  
